# Supplementary material for: Ultrasound-Assisted Extraction Optimization and Cultivar Screening for Polyphenol Recovery from Thinned Peach Fruit: A Comprehensive Evaluation of 179 Cultivars
Source: Foods. 2025 May 27;14(11):1897. doi: 10.3390/foods14111897 (PMC12155168; doi:10.3390/foods14111897)
Supplement: Supplementary file 1 [file foods-14-01897-s001.zip]

Archive with 1 entries (1 files):
- foods-3632626-supplementary.pdf
